# Supplementary material for: Sea Level Budgets Should Account for Ocean Bottom Deformation
Source: Geophys Res Lett. 2020 Feb 11;47(3):e2019GL086492. doi: 10.1029/2019GL086492 (PMC7687171; doi:10.1029/2019GL086492)
Supplement: Supplementary file 2 — Supporting Information S2 [file GRL-47-e2019GL086492-s002.tex]

%%%%%%%%%%%%%%%%%%%%%%%%%%%%%%%%%%%%%%%%%%%%%%%%%%%%%%%%%%%%%%%%%%%%%%%%%%%%
% AGUtmpl.tex: this template file is for articles formatted with LaTeX2e,
% Modified November 2013
%
% This template includes commands and instructions
% given in the order necessary to produce a final output that will
% satisfy AGU requirements.
%
% FOR FIGURES, DO NOT USE \psfrag
%
%%%%%%%%%%%%%%%%%%%%%%%%%%%%%%%%%%%%%%%%%%%%%%%%%%%%%%%%%%%%%%%%%%%%%%%%%%%%
%
% All questions should be e-mailed to latex@agu.org.
%
%%%%%%%%%%%%%%%%%%%%%%%%%%%%%%%%%%%%%%%%%%%%%%%%%%%%%%%%%%%%%%%%%%%%%%%%%%%%
%
% Step 1: Set the \documentclass
%
% There are two options for article format: two column (default)
% and draft.
%
% PLEASE USE THE DRAFT OPTION TO SUBMIT YOUR PAPERS.
% The draft option produces double spaced output.
%
% Choose the journal abbreviation for the journal you are
% submitting to:

% jgrga JOURNAL OF GEOPHYSICAL RESEARCH
% gbc   GLOBAL BIOCHEMICAL CYCLES
% grl   GEOPHYSICAL RESEARCH LETTERS
% pal   PALEOCEANOGRAPHY
% ras   RADIO SCIENCE
% rog   REVIEWS OF GEOPHYSICS
% tec   TECTONICS
% wrr   WATER RESOURCES RESEARCH
% gc    GEOCHEMISTRY, GEOPHYSICS, GEOSYSTEMS
% sw    SPACE WEATHER
% ms    JAMES
% ef    EARTH'S FUTURE
% (If you are submitting to a journal other than jgrga,
% substitute the initials of the journal for "jgrga" below.)

\documentclass[draft,grl]{agutexSI2019}
\usepackage{apacite}
\usepackage{natbib}

\usepackage{multirow}
\usepackage{fourier}
\usepackage{units}
\usepackage{amsmath,amsfonts,amsthm,amssymb} 

\usepackage{graphicx}

%%%%%%%%%%%%%%%%%%%%%%%%%%%%%%%%%%%%%%%%%%%%%%%%%%%%%%%%%%%%%%%%%%%%%%%%%
%
%  SUPPORTING INFORMATION TEMPLATE
%
%% ------------------------------------------------------------------------ %%
%
%
%Please use this template when formatting and submitting your Supporting Information.

%This template serves as both a “table of contents” for the supporting information for your article and as a summary of files.
%
%
%OVERVIEW
%
%Please note that all supporting information will be peer reviewed with your manuscript.
%In general, the purpose of the supporting information is to enable authors to provide and archive auxiliary information such as data %tables, method information, figures, video, or computer software, in digital formats so that other scientists can use it.
%The key criteria are that the data:
% 1. supplement the main scientific conclusions of the paper but are not essential to the conclusions (with the exception of
%    including %data so the experiment can be reproducible);
% 2. are likely to be usable or used by other scientists working in the field;
% 3. are described with sufficient precision that other scientists can understand them, and
% 4. are not exe files.
%
%USING THIS TEMPLATE
%
%***All references should be included in the reference list of the main paper so that they can be indexed, linked, and counted as citations.  The reference section does not count toward length limits.
%
%All Supporting text and figures should be included in this document. Insert supporting information content into each appropriate section of the template. %Figures and tables should appear above each caption.  To add additional captions, simply copy and paste each sample caption as needed.

%Tables may be included, but can also be uploaded separately, especially if they are larger than 1 page, or if necessary for retaining table formatting. Data sets, large tables, movie files, and audio files should be uploaded separately, following AGU naming conventions. Include their captions in this document and list the file name with the caption. You will be prompted to upload these files on the Upload Files tab during the submission process, using file type “Supporting Information (SI)”

%IMPORTANT NOTE ON FIGURES AND TABLES
% Placeholders for figures and tables appear after the \end{article} command, after references.
% DO NOT USE \psfrag or \subfigure commands.
%
%  Uncomment the following command to include .eps files
% \usepackage[dvips]{graphicx}

%  Uncomment the following command to allow illustrations to print
%   when using Draft:
  \setkeys{Gin}{draft=false}
%
% Substitute one of the following for [dvips] above
% if you are using a different driver program and want to
% proof your illustrations on your machine:
%
% [xdvi], [dvipdf], [dvipsone], [dviwindo], [emtex], [dviwin],
% [pctexps],  [pctexwin],  [pctexhp],  [pctex32], [truetex], [tcidvi],
% [oztex], [textures]
%
%


\begin{document}

%% ------------------------------------------------------------------------ %%
%
%  TITLE
%
%% ------------------------------------------------------------------------ %%

%\includegraphics{agu_pubart-white_reduced.eps}


\title{Supporting Information for "Updating the Sea Level Budget Equation"}


\authors{B. D. Vishwakarma \affil{1}, S. Royston \affil{1}, R. E. M. Riva\affil{2}, R. M. Westaway\affil{1}, J. L. Bamber \affil{1}}


\affiliation{1}{School of Geographical Sciences, University of Bristol, UK}
\affiliation{2}{Faculty of Civil Engineering and Geosciences, Delft University of Technology, The Netherlands}
%(repeat as many times as is necessary)


\begin{article}

%% ------------------------------------------------------------------------ %%
%
%  TEXT
%
%% ------------------------------------------------------------------------ %%


\noindent\textbf{Contents of this file}
%%%Remove or add items as needed%%%
\begin{enumerate}
\item Text S1 to S2
\item Figures S1
\item Tables S1
%if Tables are larger than 1 page, upload as separate excel file
\end{enumerate}


\noindent\textbf{Text S1: Ocean Bottom Deformation from Different GRACE Products}

We use GRACE mascon products from JPL, CSR, and GSFC \cite{JPLRL06,CSR_RL06_mascon,Save2016,Luthcke2013}, and spherical harmonic products from CSR, GFZ and ITSG \cite{ITSG2018,CSR_level02_RL06,GFZ_RL06}. The recommended post-processing steps for obtaining mass change from spherical harmonic coefficients were followed: we first replaced the $C_{20}$ and degree 1 coefficients \cite{chengC20,Swenson2007deg1}, and then subtracted a mean static gravity field (computed from full GRACE coefficients between January 2004 and December 2009) to obtain residual coefficients. These were filtered with a destriping filter and a Gaussian filter of half width radius of $\unit[300]{km}$ and converted to mass anomaly in terms of equivalent water height \cite{Swenson2006}. In order to restore the monthly mean ocean mass signal removed during de-aliasing, we restored GAB product to the monthly GRACE fields \cite{Dobslaw2017}. 

All of the GRACE products were then used to obtain trends at $1^\circ$ grid scale, which were then used in equation (11) to obtain a global field of solid Earth elastic deformation due to changes in mass load, which is then be masked to get elastic deformation over oceans only (we may exclude oceans within $\unit[300]{km}$ of the coastline by adding a buffer) and its area weighted mean gives us mean OBD. Please note that the GRACE mass change from each product is different and so is the corresponding OBD (Figure S1 and Table S1).

\noindent\textbf{Text S2: Steric Sea Level}

By definition, $p = \rho g h$ where $p$ is pressure at a given location and time. In the case of hydrostatic equilibrium, at a constant pressure level:
\begin{eqnarray*}
	p_{t_0} &= \rho_{t_0} g h_{t_0}; \\
    p_{t_1} &= \rho_{t_1} g h_{t_1}; \\
	\therefore \rho_{t_0} g h_{t_0} &= \rho_{t_1} g h_{t_1}
\end{eqnarray*}
A change in density between two time steps at a constant pressure level and with no change in mass will invoke a change in height in a water column due to steric changes, $\Delta \eta_{s}$:
\begin{eqnarray*}
	\Delta \eta_{s} &=& h_{t_1} - h_{t_0} \\
		&=& \frac{\rho_{t_0}-\rho_{t_1}}{\rho_{t_1}} h_{t_0} \\
		&=& - \frac{\Delta \rho_o}{\rho_{t_1}} \left ( h_s(t_0) - h_b(t_0) \right )
\end{eqnarray*}
The observed steric sea level products give a best estimate at the discretised spatial rate of change in steric sea level $\Delta \eta_{s}$ from temperature and salinity measurements throughout the water column, $h_{t_0} = \left ( h_s(t_0) - h_b(t_0) \right )$. Therefore the third term on the right hand side of equation (4) describing the rate of change in ocean density over an area $a$ and water column $h_{s} (t) - h_{b} (t)$ can be approximated by the discretised rate of change in steric sea level multiplied by the mean ocean density in the water column:

\begin{eqnarray}
	\int_{h_b(t)}^{h_s(t)} \frac{\partial \rho_o (t,h)}{\partial t} \mathrm{d}h \approx - \bar{\rho_o} (t) \frac{d\eta_{s}}{dt}
	\eqnum{S1}
\end{eqnarray}


\newcommand{\newblock}{}
\bibliography{OBD.bib}


\end{article}
\clearpage
\begin{figure}[htp!]
\setfigurenum{S1}
    \centering
    \noindent\includegraphics[width=0.85\textwidth]{time_series_SLB.pdf}
    \caption{Time series of SLB components}
    \label{fig:SI1}
\end{figure}

\begin{figure}[htp!]
\setfigurenum{S2}
    \centering
    \noindent\includegraphics[width=1.0\textwidth,height=1.11167\textwidth]{Supl_fig_OBD.pdf}
    \caption{Maps of ocean mass trend and the corresponding rate of OBD from various GRACE products released by different centers. All the maps have been filtered with a $\unit[1000]{km}$ Gaussian filter and masked over land $+ \, \unit[300]{km}$ buffer for visualization purposes.}
    \label{fig:SI1}
\end{figure}


\begin{table}[ht!]
\settablenum{S1} 
\caption{Ocean Mass Trend and the Rate of OBD from GRACE Products from Different Processing Centers.}
\centering

\begin{tabular}{l l p{3 cm} p{3 cm} p{5 cm}}
\hline
                           & Center & $\dot{M}$ (mm/yr) & OBD (mm/yr)  & OBD w/o buffer (mm/yr)    \\
\hline
\multirow{3}{*}{Mascons}  & JPL    & $1.63 \pm 0.10$   & $-0.11 \pm 0.02$ & $-0.07 \pm 0.02$ \\
                                                                               & GSFC   & $2.05 \pm 0.15$   & $-0.03 \pm 0.01$ & $-0.03 \pm 0.01$ \\
                                                                               & CSR    & $1.24 \pm 0.11$   & $-0.09 \pm 0.02$ & $-0.06 \pm 0.02$\\
                                                                               \hline
\multirow{3}{*}{Spherical Harmonics} & CSR    & $1.65 \pm 0.13$   & $-0.14 \pm 0.03$ & $-0.09 \pm 0.03$\\
                                                                               & GFZ    & $1.57 \pm 0.12$   & $-0.13 \pm 0.02$ & $-0.08 \pm 0.02$\\
                                                                               & ITSG   & $1.26 \pm 0.11$   & $-0.09 \pm 0.02$ & $-0.06 \pm 0.02$\\
                                                                               \hline
Mean                                                                           &        & $1.57 \pm 0.30$   & $-0.10 \pm 0.05$ & $-0.06 \pm 0.05$
\end{tabular}
\label{Tab:SI1}
\end{table}


\end{document}

%%%%%%%%%%%%%%%%%%%%%%%%%%%%%%%%%%%%%%%%%%%%%%%%%%%%%%%%%%%%%%%
